# Supplementary material for: Evaluating the Impact of a Molecular Diagnostic Algorithm on Tuberculosis and Nontuberculous Mycobacterial Infections in Newfoundland and Labrador, Canada
Source: Biomedicines. 2025 Oct 2;13(10):2416. doi: 10.3390/biomedicines13102416 (PMC12561976; doi:10.3390/biomedicines13102416)
Supplement: Supplementary file 1 [file biomedicines-13-02416-s001.zip]

Archive with 1 entries (1 files):
- biomedicines-3815345-supplementary.pdf
